# Supplementary material for: In vitro experimental conditions and tools can influence the safety and biocompatibility results of antimicrobial electrospun biomaterials for wound healing
Source: PLoS One. 2024 Jul 1;19(7):e0305137. doi: 10.1371/journal.pone.0305137 (PMC11216574; doi:10.1371/journal.pone.0305137)
Supplement: S6 File — Raw data from RTCA and MTS experiments. (XLSX) [file pone.0305137.s006.xlsx]

## Sheet: SEM measurments
pclpeo
2k			10k															Average	SD	Mean
a	b	c	a	b	c												2k pclpeo	1.06974	1.74204
1.058	0.395	5.395	0.188	0.358	3.659				0.1		Bin	Frequency	544	Total			10kpclpeo	0.642491	0.937842
0.898	0.328	6.671	0.25	0.433	2.971				0.2		0.1	0	358	0.1-0.5 um
1.4	3.17	4.744	0.147	0.381	0.263				0.3		0.2	64					pclpeo	0.940628	1.55537	0.368
0.287	0.367	2.815	0.224	3.232	0.383				0.4		0.3	141
0.217	0.265	3.612	0.171	0.277	0.15				0.5		0.4	100				MIN	0.106
0.318	0.232	1.39	3.357	0.409	0.197				0.6		0.5	53				MAX	17.837
0.431	0.807	3.695	0.106	0.237	0.294				0.7		0.6	30				#N/A
0.595	0.224	12.095	0.707	0.166	0.437				0.8		0.7	17
0.823	0.367	17.837	1.089	0.158	0.251				0.9		0.8	10
0.24	0.649	6.057	1.061	4.372	2.482				1		0.9	6
0.202	0.415	4.942	0.711	0.486	4.594				1.1		1	4
0.726	4.259	2.522	0.237	0.176	0.212				1.2		1.1	12
0.383	0.44	3.989	0.465	0.342	0.147				1.3		1.2	9
0.297	0.592	3.363	0.158	0.235	0.265				1.4		1.3	6
0.24	0.44	1.887	1.04	2.817	0.197				1.5		1.4	7
0.213	1.576	3.366	0.186	0.131	0.179				1.6		1.5	1
3.608	2.363	1.481	0.303	0.763	0.176				1.7		1.6	2
5.757	5.64	1.39	0.421	0.186	0.166				1.8		1.7	4
0.705	0.627	5.213	0.186	0.249	0.214				1.9		1.8	6
0.399	0.415	2.452	0.186	0.271	0.25				2		1.9	1
0.903	1.091	8.908	0.329	0.644	0.186						2	1
0.176	0.374	0.726	0.855	0.323	0.263						2+	70
0.254	0.367	1.219	0.503	0.186	3.8
1.673	0.395	0.629	0.265	0.207	0.158
0.335	0.492	1.39	0.277	0.205	0.158
0.464	2.159	0.699	0.197	0.242	0.271
0.284	0.723	0.221	0.243	0.15	1.144
1.747	0.367	0.368	1.079	3.134	0.206
0.333	0.677	0.368	0.364	0.266	0.317
0.413	0.519	0.958	0.893	0.5	0.208
0.529	0.492	0.43	0.212	0.5	0.147
1.032	3.11	1.073	0.224	0.57	2.855
0.388	1.712	0.448	0.224	0.578	0.171
0.624	1.101	0.295	0.353	0.363	0.333
0.289	0.232	0.679	1.777	0.158	0.271
2.158	4.343	0.663	0.294	0.332	0.186
0.339	3.026	0.286	0.206	0.391	0.29
0.678	0.677	0.202	0.23	0.444	2.934
0.235	3.529	0.329	0.23	0.266	0.197
0.979	2.903	0.472	2.145	2.823	2.276
0.342	1.16	0.466	0.212	0.207	0.369
4.409	3.355	0.329	0.277	3.434	0.303
0.301	0.492	0.769	1.647	0.186	0.265
3.846	0.176	0.629	0.29	0.207	0.171
0.405	0.285	0.521	0.359	0.197	0.251
0.301	0.373	0.208	0.147	0.147	0.176
0.24	0.245	0.442	3.092	0.237	0.396
0.342	0.219	0.561	0.421	0.317	0.23
0.313	0.196	0.589	2.775	0.277	0.318												1		Bin	Frequency
1.929	0.155	0.607	0.197	0.197	0.235												2		1	376
0.235	0.219	1.055	0.279	0.205	0.344												3		2	44
0.235	0.489	1.124	0.106	0.15													4		3	23
5.806	0.54	1.235	0.179	0.381													5		4	21
5.701	0.294	0.368	0.508	0.42													6		5	9
6.429	6.752	0.448	0.529	0.293													7		6	8
2.146	7.121	0.417	0.197																7	4
0.315	2.793	0.368	0.428																More	2
0.274	5.254	0.397	0.23
0.333	1.323	0.531	0.313														0.2		Bin	Frequency
0.297	0.285	0.304															0.4		0.2	64
0.399	0.245	0.536															0.6		0.4	241
0.353	0.245	1.165															0.8		0.6	83
0.275	0.176	0.184															1		0.8	27
0.501	0.277	0.188															1.2		1	10
0.301	0.421	0.215															1.4		1.2	21
0.363	0.298	0.224															1.6		1.4	13
0.823	0.176	0.344															1.8		1.6	3
1.138	0.285	0.311															2		1.8	10
1.331	0.208	0.549																	2	2
1.102	0.403	1.181																	More	72
1.102	0.394	0.295
1.206	0.219	0.246
0.179	0.263	0.484
0.2	0.313	0.396
0.217	0.443	0.295
1.697	0.294	0.374
1.61	0.547	0.453
1.266	0.394	0.155
0.783	0.353	0.347
0.367	0.745	0.177
0.399	2.664	0.311
0.526	0.277	0.299
0.266	0.464	0.358
0.21	0.382	0.445
2.711	0.245	0.365
0.399	0.263	1.036
0.2	0.245	0.522
0.421	0.208	1.578
0.507	0.219	0.299
0.24	0.176	0.354
0.599	0.245	0.354
0.38	0.265	0.484
0.603	0.132	0.155
0.473	0.231	0.295
0.499	0.208	1.738
0.509	0.343	0.246
0.509	0.21	0.246
0.212	0.422	1.036
0.514	0.318	0.264
1.079	0.277	0.329
	0.294	0.208
	4.106	0.202
	0.559	0.246
	2.03	0.396
	3.831	0.384
	2.859	0.354
	5.465	0.393
	4.137	0.354
	3.427	0.295
	2.545	0.484
	0.605	0.994
	0.346	0.422
	0.638
	0.343
	0.313
	0.353
	0.462
	0.196
	0.451
	0.263
	0.382
	0.245
	0.298
	0.394
	0.44
	0.346
	0.403
	0.285
	0.482
	0.403
	0.219
	0.219
	0.328
	0.265
	0.627
	0.309
	0.285
	0.263
	0.443
	0.245
	1.322
	0.202
	0.504
	0.353
	1.284
	0.391
	0.382
	0.277
	0.511
	0.591
	0.573
	0.44
	0.277
	1.247
	1.715
	0.156
	0.132
	3.231
	2.173
	6.303
	0.373
	0.313
	0.245
	0.245
	0.147
	0.219
	0.309
	0.196
	1.768
pclpeo-cam
2k			10k															Average	SD	Mean
a	b	c	a	b	c				Bin	Frequency	488	Total					2k pclpeo	1.22286	1.40194
3.219	2.086	1.589	0.212	0.215254	0.302				0.1	1	263	0.1-0.5 um					10kpclpeo	0.612427	0.928601
6.276	0.435	1.876	0.241	0.152209	3.755				0.2	47
1.674	0.229	0.26	0.2	0.270299	2.908				0.3	106							pclpeo	1.03398	1.30438	0.444381
1.393	0.422	1.06	0.243	1.00699	0.275				0.4	69
5.717	0.307	0.59	0.214	0.275224	0.378				0.5	41						MIN	0.098
2.835	0.246	0.792	3.269	0.594776	0.328				0.6	33						MAX	7.891
1.497	0.273	0.605	0.232	0.333731	0.191				0.7	19
4.198	0.26	0.996	0.596	0.179104	1.786				0.8	12
2.321	0.342	0.697	0.191	0.359463	5.158				0.9	12
3.9	0.309	0.193	1.057	0.422149	0.896				1	8
1.069	0.348	2.627	0.224	0.506597	2.408				1.1	10
5.807	0.368	0.493	0.253	0.340358	0.149				1.2	3
7.891	0.582	1.436	0.158	0.463403	0.149				1.3	3
2.5	0.174	0.764	0.413	0.632537	0.189				1.4	6
5.146	2.709	1.726	1.689	0.348119	0.161				1.5	11
5.335	4.352	0.615	0.197	3.21337	0.27				1.6	7
2.679	0.389	0.54	1.006	0.348119	1.015				1.7	8
2.298	0.522	1.556	1.118	0.215254	0.119				1.8	9
0.587	0.294	0.324	0.296	0.211075	0.322				1.9	4
1.997	0.26	0.389	0.344	0.364388	0.239				2	5
3.993	0.145	3.167	0.335	0.211075	0.123				2+	74
1.835	0.628	0.483	0.237	0.181582	0.215
5.002	1.726	0.628	0.279	0.283194	0.189
1.868	0.972	0.145	1.047	0.481343	0.267
1.453	2.747	2.444	0.197	0.307343	0.363
2.221	0.389	0.348	0.29	0.422149	0.275
2.906	0.352	1.795	0.148	0.152209	0.299
3.966	0.435	0.342	0.285	3.57773	0.349
1.641	0.324	0.273	0.786	0.211075	0.246
0.464	0.615	0.54	0.202	0.317313	0.348
0.311	0.54	2.398	0.338	0.215254	0.34
0.219	0.273	0.483	0.187	0.295493	4.072
0.394	0.174	0.933	0.222	0.414687	0.191
0.346	0.534	1.391	0.181	0.240657	0.317
0.298	0.282	0.26	0.243	0.443761	0.227
0.451	0.294	0.8	0.179	0.119403	2.288
0.573	0.389	6.05	0.204	0.540627	0.677
0.789	2.941	0.389	0.235	0.253284	0.241
0.382	2.709	0.242	0.148	0.240657	0.299
0.245	0.29	2.573	0.158	0.422149	0.241
0.504	0.725	0.755	0.188	3.27176	0.317
0.975	0.619	0.432	0.251	0.295493	0.598
0.309	2.744	1.595	0.197	0.298507	0.257
0.91	0.205	0.445	0.197	0.298507	0.2
0.656	2.341	0.456	1.358	0.369224	0.255
0.245	0.938	0.352	3.124	0.298507
0.403	0.86	2.494	0.514	4.78543
1.446	0.445	0.657	0.188	0.240657
0.328	0.551	1.797	0.263
0.219	3.783	0.242	2.123
0.783	0.891	4.565	0.606
2.41	0.282	1.756	0.206
0.155	0.871	0.528	0.224
0.727	0.739	0.908	0.237
0.591	0.416	1.793	0.23
1.557	3.526	1.424	0.206
0.138	3.738	1.206	0.224
0.797	1.043	0.512	0.253
1.36	0.324	2.907
0.313	0.648	0.205
0.558	0.504	0.324
0.313	1.954	1.62
0.098	0.41	0.464
0.298	3.095	0.39															0.2		Bin	Frequency
0.138	0.845	0.229															0.4		0.2	48
0.219	0.377	0.423															0.6		0.4	175
0.346	1.986	0.656															0.8		0.6	74
0.833	0.751	0.41															1		0.8	34
0.328	1.664	0.523															1.2		1	17
0.219	0.648	0.584															1.4		1.2	13
0.196	0.348	2.943															1.6		1.4	9
0.176	0.282	0.8															1.8		1.6	18
0.196	4.109	3.122															2		1.8	17
0.285	1.745	1.458															2.2		2	9
0.589	2.661	0.928															2.4		2.2	2
1.672	0.145	0.486															2.6		2.4	9
3.963	1.677	0.464															2.8		2.6	6
0.394	0.338	0.486															3		2.8	9
0.313	0.29	0.369															3.2		3	6
0.196	0.504	1.556															3.4		3.2	5
2.285	0.476	0.362															3.6		3.4	4
1.004	0.348	0.464															3.8		3.6	2
0.623	1.884	2.8																	3.8	3
0.451	0.644	4.699																	More	28
0.529	1.74	2.217
1.965	4.323	1.556
0.438	0.534	1.132
1.178	0.513	0.873
5.757	0.389	0.528
4.425	0.26	4.15
1.402	1.983	1.523
0.155	0.153	1.215
0.245	0.216	0.369
0.343	0.282	2.268
0.605	0.282	0.29
0.343	1.668	0.324
5.716	0.456	0.41
0.511	0.242	0.369
0.373	0.476	0.423
0.438	0.29	0.162
0.245	0.493	0.229
1.317	0.389	1.045
0.298	0.41	0.598
0.245	0.242	0.81
0.734	0.678	0.8
0.245	0.216	5.504
0.202	0.398	1.467
0.527	0.41	0.876
0.328		1.394
1.446		0.261
1.254
6.778
1.468
1.453
7.499
3.097
0.294
0.147											0
2.613											0

## Sheet: RTCA
BHK-21 DATA
Fiber mat extracts
Timepoint	PCL/PEO									PCL/PEO/CAM									CA									control
plate control	0	0	0	0	0	0	0	0	0	0	0	0	0	0	0	0	0	0	0	0	0	0	0	0	0	0	0	0	0		0	0	0	0	0	0
addition of cells	0.0321	0.0162	0.0009	0.0246	0.1162	0.2443	0.0131	0.0192	0.0238	-0.0078	0.0088	-0.0145	0.3904	-0.0594	0.0705	0.0416	0.0353	0.0414	-0.0436	-0.0049	-0.0102	0.0295	-0.0925	-0.1475	0.0112	0.0338	0.026	0.0305	0.0309		0.0799	-0.0157	0.0675	0.0297	0.0208	0.0493
0,5 h with cells	0.0531	0.0641	0.0452	0.0395	0.1348	0.2658	0.032	0.0522	0.0628	0.053	0.0673	0.0441	0.4372	-0.0211	0.1	0.095	0.0887	0.0828	0.0067	0.0411	0.0322	0.0615	-0.0725	-0.1208	0.0441	0.06	0.0633	0.0205	0.0269		0.0918	0.0129	0.0962	0.0569	0.0477	0.0537
1h with cells	0.3403	0.4047	0.3654	0.3061	0.3588	0.4967	0.1888	0.201	0.2196	0.4105	0.4165	0.3813	0.7533	0.2631	0.3404	0.2558	0.262	0.2603	0.2625	0.3304	0.3714	0.3577	0.1848	0.1182	0.1895	0.2089	0.2307	0.2299	0.2537		0.3275	0.2941	0.3784	0.2285	0.2309	0.2216
addition of extract	0.4919	0.5895	0.5264	0.4451	0.4883	0.6208	0.2482	0.2583	0.2585	0.5292	0.5598	0.522	0.8972	0.3616	0.4472	0.3089	0.3188	0.32	0.3968	0.4524	0.5331	0.4717	0.2829	0.212	0.2512	0.2587	0.2711	0.3168	0.3908		0.3568	0.3412	0.4775	0.3336	0.2814	0.3224
1h	0.7125	0.8778	0.8366	0.6704	0.7079	0.8476	0.6685	0.677	0.6946	0.878	0.8601	0.8081	1.132	0.6269	0.6813	0.7491	0.785	0.7907	0.6143	0.7362	0.8249	0.7718	0.4993	0.4232	0.6543	0.6535	0.7227	0.5902	0.6495		0.6103	0.6496	0.7348	0.8294	0.7119	0.7481
2h	0.8155	1.0114	0.9609	0.8529	0.8973	1.0099	1.0398	1.0429	1.0824	1.0135	0.9623	0.9248	1.3077	0.834	0.8487	1.1416	1.1803	1.1926	0.7241	0.8449	0.9222	0.9592	0.6564	0.5826	0.957	0.9475	1.095	0.7156	0.7547		0.764	0.8306	0.9154	1.1997	1.0896	1.0425
4h	1.0085	1.2418	1.1529	1.1569	1.1717	1.2651	1.4169	1.5409	1.699	1.2194	1.1494	1.1223	1.5977	1.1399	1.0929	0.8203	1.1526	1.3629	0.9147	1.0693	1.0952	1.2568	0.8965	0.7983	0.2921	0.2693	0.5593	0.8765	0.9112		0.941	1.0534	1.1498	1.6859	1.5463	1.4903
8h	1.158	1.4638	1.3679	1.4299	1.3797	1.4976	2.035	2.1525	2.3808	1.4862	1.365	1.34	1.7845	1.3992	1.2791	1.1279	1.4501	1.648	1.0886	1.2796	1.2696	1.5323	1.0984	1.0236	0.451	0.4332	0.7849	1.0616	1.0383		1.169	1.3103	1.3977	2.3687	2.3024	2.2228
12h	1.221	1.5441	1.4528	1.4798	1.3965	1.4989	2.2963	2.309	2.5356	1.5797	1.4767	1.3994	1.7891	1.4003	1.2914	1.3002	1.4913	1.7483	1.1495	1.3506	1.3697	1.5518	1.1141	1.0337	0.5823	0.5715	0.9222	1.1362	1.1084		1.1582	1.3541	1.4158	2.5184	2.5889	2.4868
24h	1.3263	1.5902	1.4534	1.7629	1.547	1.6724	2.7816	2.6306	2.6298	1.6168	1.4739	1.3924	1.8682	1.4784	1.3651	2.7394	2.7946	2.7183	1.2555	1.3681	1.4022	1.7051	1.2482	1.1381	2.5718	2.5108	2.6264	1.3122	1.2129		1.3728	1.5813	1.639	2.5566	2.567	2.6415
48h	1.6145	1.7092	1.6173	2.3302	1.9056	2.1233	2.9816	2.6613	2.5416	1.3965	1.3905	1.3143	2.1776	1.8396	1.6568	2.571	2.571	2.6089	1.5875	1.4174	1.5229	2.2463	1.5891	1.4679	3.3691	2.8231	2.7394	1.6546	1.5387		1.8673	2.1954	2.2307	2.8818	2.576	3.0054
72h	2.6487	2.9476	2.8623	3.1848	2.7124	3.109	1.9484	1.8187	1.7385	1.6775	1.6947	1.6212	2.7379	2.2991	1.9848	1.8648	1.7701	2.0003	2.4873	2.3199	2.5508	3.092	2.3251	2.0927	2.3154	1.8379	1.7911	2.8608	2.5531		2.8485	3.1841	3.0881	1.9018	1.701	2.0951
CAM solutions
Timepoint	2x stronger						4% released solution						2 x weaker						control+ethanol						control
plate control	0	0	0	0	0	0	0	0	0	0	0	0	0	0	0	0	0	0	0	0	0	0	0	0	0	0	0	0	0	0
addition of cells	0.0129	0.0228	0.0268	0.0145	0.0306	0.0192	0.024	0.0251	0.0189	0.0211	0.0109	0.0202	0.0293	0.0302	0.0443	0.0157	0.026	0.0167	0.0207	0.047	0.0107	0.02	0.0189	0.0145	0.0363	0.0359	0.0222	0.0235	0.0169	0.0204
0,5 h with cells	0.095	0.1479	0.0953	0.136	0.1173	0.1396	0.1631	0.167	0.1444	0.152	0.1445	0.166	0.1731	0.1585	0.1632	0.1553	0.1695	0.1642	0.1353	0.1133	0.104	0.1281	0.1444	0.1038	0.1383	0.1073	0.1161	0.0965	0.1134	0.104
1h with cells	0.3333	0.459	0.3414	0.4263	0.4058	0.4769	0.4732	0.4655	0.4414	0.4343	0.4662	0.4876	0.451	0.4482	0.4292	0.424	0.492	0.466	0.3946	0.3403	0.3414	0.3535	0.446	0.3486	0.4622	0.4044	0.3628	0.3135	0.4372	0.4145
addition of extract	0.3862	0.5608	0.2688	0.462	0.4571	0.5081	0.5259	0.4594	0.5764	0.4426	0.5113	0.5117	0.5294	0.524	0.2349	0.4619	0.6206	0.6118	0.5011	0.3691	0.4228	0.408	0.6146	0.5157	0.5993	0.5598	0.5055	0.4554	0.5958	0.5835
1h	0.4671	508.427	0.3893	0.5866	0.5838	0.6214	0.7225	0.7338	0.8983	0.7143	0.7609	0.7931	0.8081	0.7605	0.5676	0.7443	0.9412	0.8495	0.6899	0.6172	0.6612	0.6401	0.9069	0.7495	0.8658	0.7928	0.7274	0.6469	0.8713	0.829
2h	0.6265	1.1814	0.6118	0.7707	0.8086	0.868	0.9134	0.9566	1.1027	0.9201	1.0059	1.0439	1.0063	0.9521	0.8312	0.9739	1.1857	1.0574	0.8724	0.8193	0.8549	0.8311	1.1344	0.9287	1.0761	0.9959	0.8914	0.8083	1.0881	1.0473
4h	0.8063	1035.38	0.8142	0.9506	1.0189	1.094	1.1026	1.1861	1.3502	1.1625	1.2589	1.2914	1.2186	1.1777	1.0844	1.2052	1.4645	1.2955	1.0682	1.0584	1.08	1.0264	1.3973	1.1402	1.3389	1.2417	1.1069	0.987	1.3473	1.3312
8h	1.0265	1.2013	1.0634	1.1873	1.2576	1.3384	1.3495	1.4955	1.7429	1.4285	1.5956	1.6208	1.5148	1.4815	1.3756	1.5132	1.8438	1.6114	1.3601	1.3725	1.385	1.3119	1.766	1.4655	1.7338	1.6037	1.4347	1.2365	1.7503	1.7457
12h	1.1656	1.3186	1.1955	1.2777	1.3776	1.4663	1.443	1.5866	1.7487	1.5324	1.6818	1.7201	1.5547	1.5259	1.5258	1.5738	1.8685	1.6271	1.368	1.4063	1.3829	1.3228	1.7417	1.4813	1.6983	1.6221	1.4826	1.2646	1.7601	1.7454
24h	1.247	1.4325	1.329	1.4991	1.6124	1.6772	1.4806	1.6748	1.8593	1.6149	1.7427	1.8	1.5893	1.5558	1.5816	1.6122	1.9113	1.6677	1.4686	1.4903	1.492	1.4387	1.8131	1.5681	1.7822	1.7101	1.5892	1.4268	1.8312	1.8332
48h	1.9642	1.867	1.9528	1.9427	2.1425	2.0412	2.1706	2.3697	2.9654	2.2742	2.3596	2.3641	2.5117	2.5181	2.2624	2.4405	2.613	2.4686	2.6175	2.6293	2.603	2.5385	2.8147	2.8924	2.9218	3.03	2.7619	2.577	3.1062	3.1495
72h	2.301	2.0185	2.1811	2.0585	2.2691	2.0716	2.2292	2.4237	2.9882	2.2968	2.3618	2.3419	2.6433	2.6995	2.3318	2.5194	2.594	2.5646	3.1378	3.4567	2.9636	3.2304	3.0552	3.4826	3.3484	3.7773	3.2229	3.3947	3.3182	3.6183
PF DATA
Fiber mat extracts
Timepoint	PCL/PEO									PCL/PEO/CAM									CA									control
plate control	0	0	0	0	0	0	0	0	0	0	0	0	0	0	0	0	0	0	0	0	0	0	0	0	0	0	0	0	0	0	0	0	0	0	0	0
addition of cells	0.0025	0.0551	0.0406	0.0328	0.0534	0.0743	0.0294	0.0339	0.0215	0.0087	0.0437	0.0319	0.0745	0.0722	0.0613	0.0454	0.0521	0.035	0.009	0.0313	0.0263	0.0326	0.0183	0.0369	0.0347	0.0609	0.049	0.0442	0.0659	0.024	0.0502	0.0909	0.057	0.0508	0.0341	0.0562
0,5 h with cells	0.6191	0.8396	0.7949	1.5058	1.5184	1.4006	0.9412	0.912	0.8779	0.6843	0.6886	0.6291	1.5902	1.179	1.4898	0.9099	0.9372	0.8529	0.489	0.5832	0.5768	0.979	0.9626	1.0646	0.8788	0.8868	0.9442	0.7316	0.8155	0.5875	0.7136	0.7361	0.6293	0.9656	0.8067	0.9556
1h with cells	1.6679	2.0409	2.1119	3.515	3.7409	3.5638	2.3195	2.17	2.2102	1.8738	1.9265	1.7959	3.9534	2.9576	3.6502	2.2422	2.2956	2.054	1.5172	1.5745	1.6304	2.4767	2.5692	2.8128	2.2003	2.1479	2.3586	1.9281	2.1838	1.6165	1.8486	1.7623	1.5179	2.278	1.9144	2.2873
addition of extract	2.3881	26.6918	2.9537	4.2067	4.9321	3.4507	3.0657	2.9307	2.4714	2.4897	2.8263	2.3258	3.8879	3.5583	4.5287	3.0671	3.1581	2.6787	2.3152	2.3551	0.4818	3.1309	2.2725	3.2605	2.5441	2.6997	2.9512	2.685	3.0191	2.2436	2.4593	2.0555	1.87	3.0652	2.6266	3.0713
1h	2.465	2.8928	2.9464	3.5117	4.2042	3.2724	3.0944	2.8271	2.5318	2.5287	2.8258	2.4454	3.4507	3.1197	3.7827	3.1258	2.9574	2.604	2.5284	2.5331	0.7566	2.8606	2.1515	2.9548	2.7291	2.6791	2.8107	2.9597	3.1497	2.4482	2.3661	2.1413	1.9718	3.2375	2.8272	3.1594
2h	2.1469	2.5247	2.5317	2.6676	3.4746	2.9563	2.7333	2.464	2.3314	2.2482	2.4658	2.2808	2.9913	2.8227	3.2003	2.7819	2.6383	2.3141	2.2849	2.3253	0.8587	2.271	1.9205	2.5561	2.4117	2.3807	2.3942	2.8034	2.9229	2.2748	1.9676	1.9111	1.7867	2.9819	2.6018	2.7872
4h	1.7198	2.0224	2.0247	1.5678	1.878	2.733	2.3885	2.093	2.0103	1.7952	1.9846	1.9012	2.5043	2.6179	2.7662	2.2751	2.1778	2.0677	1.8374	1.9099	0.834	1.835	1.7693	2.1247	1.9474	1.7585	1.9186	2.2474	2.2771	1.7551	0.8613	1.435	1.4144	2.4408	2.1375	2.2493
8h	1.4071	1.6666	1.6582	1.331	1.7397	2.2911	2.1317	1.8471	1.6722	1.4308	1.6654	1.566	2.1668	2.306	2.2884	1.9674	1.9003	1.8234	1.4569	1.6177	0.7729	1.6711	1.5078	1.9066	1.6526	1.5563	1.3208	1.8859	1.8726	1.4547	0.8565	1.4458	1.4026	2.1893	1.8999	1.9078
12h	1.2806	1.5018	1.5529	1.2904	1.6081	2.0563	1.9621	1.7125	1.4747	1.2436	1.5294	1.3669	1.9729	2.1222	1.9898	1.7718	1.7653	1.6111	1.2791	1.4901	0.7448	1.61	1.3751	1.8132	1.5103	1.4414	1.2223	1.7251	1.779	1.3741	0.853	1.441	1.4305	2.069	1.7558	1.7321
24h	0.928	1.1041	1.2024	1.2412	1.4357	1.7784	1.6602	1.4824	1.1691	1.0311	1.2205	1.0279	1.761	1.8473	1.6887	1.4976	1.5603	1.315	1.0408	1.178	0.679	1.576	1.1894	1.5562	1.2353	1.0416	0.9629	1.5541	1.5557	1.1998	0.8612	1.4846	1.5013	1.718	1.5105	1.4822
48h	1.0288	1.0248	1.2268	1.9232	1.999	2.2758	1.8728	1.6337	1.2848	0.9468	1.1635	1.017	2.2388	2.378	2.3254	1.5744	1.6142	1.2601	1.0142	1.1889	0.7118	2.3158	1.4289	2.1552	1.4052	0.9421	0.951	1.7053	1.6393	1.2808	0.9644	2.0797	2.0401	1.9363	1.687	1.6861
72h	1.4483	1.3523	1.6717	2.6023	2.6199	2.8316	2.4663	2.2883	1.7683	1.1654	1.36	1.3014	2.7354	3.0233	2.9278	1.9779	1.9933	1.4952	1.4906	1.6641	0.9589	3.1229	1.9758	2.917	2.1533	1.3489	1.2188	2.3975	2.3551	1.7992	1.2276	3.1378	2.9527	2.6356	2.3063	2.2839
CAM solutions
Timepoint	2x stronger						4% released solution						2 x weaker						control+ethanol						control
plate control	0	0	0	0	0	0	0	0	0	0	0	0	0	0	0	0	0	0	0	0	0	0	0	0	0	0	0	0	0	0
addition of cells	0.0566	0.0484	0.063	0.0477	0.0635	0.0565	0.0455	0.0387	0.0349	0.0345	0.0495	0.0395	0.0313	0.0526	0.0298	0.0389	0.0337	0.0592	0.0715	0.0783	0.0663	0.0744	0.0596	0.0699	0.0547	0.0698	0.0323	0.0417	0.0778	0.0677
0,5 h with cells	1.0085	0.9292	0.8879	0.8011	1.0097	0.8853	0.7509	0.8302	0.7704	0.8239	0.8517	0.8717	0.7966	0.8748	0.7552	0.7529	0.8735	0.9588	0.9788	1.096	0.8689	0.931	0.9117	1.1371	0.9206	1.0438	0.7051	0.7351	1.0523	1.0006
1h with cells	3.1271	2.9738	2.6298	2.6116	3.134	2.8716	2.355	2.7618	2.5134	2.6468	2.7537	2.9545	2.5732	2.8025	2.4044	2.5105	2.8728	3.2187	3.1328	3.351	2.7715	2.7977	2.8967	3.5465	3.0293	3.2606	2.1243	2.141	3.4395	2.9657
addition of extract	3.0823	2.2654	2.5392	2.2224	2.2026	2.1009	2.8701	3.3749	2.9757	3.2847	3.4092	3.3723	3.3384	3.6041	3.2041	3.4004	3.6711	3.9843	4.0998	4.2106	3.6718	3.573	3.537	4.3595	4.0391	4.3059	2.7918	2.6992	4.6191	3.6594
1h	5.0094	4.3257	4.3539	4.2628	4.7034	4.5347	4.6252	5.1878	4.6814	5.1035	5.3461	5.6215	5.4489	5.8301	5.3066	5.3335	5.9266	6.4067	6.3659	6.4029	5.6414	5.4883	5.6895	6.2137	6.3583	6.6024	4.64	4.5665	6.6702	5.6094
2h	5.7077	5.4257	5.2492	5.2703	5.5785	5.6456	5.7744	6.3239	5.6268	6.0164	6.2207	6.2317	6.243	6.6399	6.0511	6.0544	6.6688	6.8491	6.6663	6.4282	5.9723	5.8611	6.2757	6.3439	7.0768	6.9476	5.5474	5.4332	6.7893	6.1946
4h	5.4522	5.3449	5.1472	5.1102	5.4783	5.5336	5.6988	5.9351	5.377	5.5586	5.9246	5.8106	6.119	6.2945	5.6472	5.5813	6.1117	6.1176	6.0984	5.8526	5.2653	5.5578	6.0195	5.8004	6.7045	6.473	5.4956	5.528	6.2399	5.9504
8h	4.8693	4.6432	4.7584	4.466	5.012	4.9551	5.227	5.4465	4.7425	5.0078	5.4709	5.3695	5.6404	5.7973	5.116	5.036	5.6629	5.7418	5.7093	5.2218	4.8589	5.3225	5.504	5.3651	6.1804	5.9119	4.8288	5.2639	5.6664	5.6629
12h	4.2139	4.0377	4.2622	3.8751	4.3752	4.32	4.634	4.775	4.1329	4.355	4.8067	4.6592	4.9294	5.0704	4.491	4.3501	4.9272	5.0176	4.9964	4.4481	4.2985	4.8124	4.8518	4.7402	5.4442	5.0644	4.1144	4.661	5.1395	5.007
24h	2.8625	2.7651	3.0439	2.8168	3.0136	3.0312	3.4326	3.6315	3.0879	3.3024	3.6106	3.4746	3.7169	3.7821	3.4888	3.3897	3.774	3.8454	3.839	2.9942	3.3534	3.7411	3.7611	3.484	4.2584	3.4782	3.18	3.4355	4.0245	3.9457
48h	1.853	1.6796	2.0872	1.9507	1.9817	2.0912	2.3756	2.6702	2.2575	2.7607	2.829	2.7661	2.8025	3.0538	2.9552	2.8886	3.0312	3.1406	3.2103	1.7847	2.6112	2.7066	2.7984	2.3102	3.6232	2.4585	2.2579	2.1916	3.7995	3.1918
72h	1.7419	1.3457	2.0569	1.7489	2.0307	2.0386	2.3603	2.5724	2.1749	2.819	2.8646	2.7808	2.7478	3.1742	2.94	2.9351	3.0618	3.1651	3.7705	2.4511	2.9211	3.1099	3.3914	3.0536	3.9919	3.4264	2.3514	2.763	4.2168	3.7137
Additional experiment with PF cells with passage number 5
Timepoint	PCL/PEO									PCl/PEO/CAM									CA									control
plate control	0	0	0	0	0	0	0	0	0	0	0	0	0	0	0	0	0	0	0	0	0	0	0	0	0	0	0	0	0	0	0	0	0	0	0	0
addition of cells	0.0375	0.0394	0.0378	0.0401	0.0453	0.0537	0.0463	0.0423	0.0232	0.0307	0.0459	0.0237	0.0588	0.0491	0.0519	0.0532	0.0441	0.0497	0.0414	0.0467	0.0396	0.0466	0.0455	0.0437	0.0537	0.056	0.0537	0.0293	0.0337	0.0336	0.0682	0.0504	0.0481	0.0664	0.0493	0.0473
0,5 h with cells	1.6496	1.4984	1.3562	1.4283	1.5496	1.5544	1.558	1.5736	1.6868	1.4138	1.117	1.2881	1.1439	1.2368	1.4519	1.6897	1.9625	1.6897	1.6212	1.7194	1.8408	1.6451	1.8229	1.8696	1.8003	1.9426	1.7562	1.3425	1.3771	1.398	1.8123	1.9453	1.8584	1.9619	1.9352	1.9248
1h with cells	3.6257	3.861	3.7543	3.826	3.9632	4.1832	4.0593	4.116	4.8539	3.391	3.1535	3.4173	2.8301	3.3804	3.9832	4.3183	5.1932	4.5192	4.5603	4.6061	4.8588	4.6438	4.9629	5.0254	4.7767	4.9919	4.6055	3.6184	3.7673	3.9453	5.3503	5.5409	4.9556	5.3913	5.3245	5.2136
addition of extract	3.8174	4.2404	4.1086	4.7732	4.5189	4.7613	4.2157	4.108	5.3635	3.5292	3.3972	3.6484	3.3274	3.3407	4.3843	4.3722	4.7687	4.7969	5.19	4.6419	4.9484	5.096	5.2876	5.0386	5.1606	4.657	4.6622	4.1977	4.1692	4.0227	6.2782	6.2839	5.672	6.3915	5.6298	5.585
1h	3.53	3.7235	3.8253	4.1368	3.9394	4.1308	4.1097	3.9349	4.7186	3.154	3.0305	3.2302	2.7974	2.9551	3.6319	4.0378	4.045	4.3717	4.4269	4.2659	4.256	4.5558	4.5747	4.3998	4.6298	4.3061	4.4153	3.8695	3.9701	3.8279	5.0028	5.1512	4.6941	5.0459	4.8953	4.8475
2h	2.7468	2.7948	2.9519	3.2844	3.092	3.2392	3.1981	2.9874	3.3414	2.6221	2.4949	2.5972	2.4303	2.5245	2.8064	3.1751	3.1295	3.3025	3.1892	3.1026	3.0963	3.2851	3.2471	3.2414	3.2677	3.139	3.1919	3.0785	3.078	3.0149	3.5981	3.6857	3.4394	3.6635	3.5747	3.4975
4h	2.4781	2.5625	2.7091	2.9952	2.8785	2.9244	2.9313	2.7413	2.8832	2.4953	2.3584	2.4514	2.3129	2.4274	2.6512	2.8977	2.8969	3.0268	2.8945	2.8228	2.7091	2.9409	2.8136	2.8982	2.9292	2.8419	2.8619	2.8878	2.9098	2.8001	3.2859	3.3334	3.1768	3.3596	3.2611	3.2099
8h	2.3259	2.5749	2.658	2.8603	2.7103	2.8045	2.7661	2.5663	2.7602	2.3099	2.2388	2.3026	2.1545	2.1364	2.4028	2.6332	2.7658	2.7976	2.7041	2.5755	2.5041	2.6168	2.5782	2.6453	2.7441	2.6993	2.619	2.8974	2.9131	2.7534	3.11	3.1549	3.0688	3.2796	3.0265	3.0364
12h	2.168	2.5144	2.5915	2.7392	2.5813	2.6556	2.6531	2.4271	2.5953	2.1043	2.0975	2.1097	1.9632	1.8171	2.1247	2.356	2.5924	2.5521	2.5874	2.4273	2.3366	2.4296	2.3889	2.4455	2.5781	2.4841	2.4079	2.8051	2.835	2.6323	2.9555	2.9871	2.9207	3.1498	2.8898	2.872
24h	1.7834	2.0784	2.0755	2.1127	2.0329	2.0898	2.0861	1.9241	1.9177	1.7707	1.7435	1.6714	1.6122	1.4053	1.6549	1.8024	1.9955	1.9013	2.0084	1.864	1.8231	1.875	1.7661	1.846	1.9697	1.7742	1.7755	2.3332	2.2725	2.0905	2.2866	2.3441	2.2845	2.4005	2.2033	2.1864
48h	1.7931	1.562	1.6953	1.5021	1.5062	1.6276	1.5913	1.5156	1.3541	1.5124	1.316	1.3174	1.3451	1.1952	1.2887	1.4218	1.4449	1.4363	1.5755	1.5183	1.4726	1.494	1.3574	1.4553	1.4423	1.366	1.4298	1.8375	1.7507	1.647	1.7442	2.1201	1.9959	1.7851	1.7497	1.7312
72h	2.1314	1.6985	1.7552	1.7921	1.7481	1.7699	1.7993	1.6675	1.4309	1.7076	1.4004	1.5041	1.5847	1.3123	1.3491	1.6508	1.3778	1.5017	1.678	1.7053	1.5769	1.6394	1.4967	1.5693	1.4617	1.4603	1.6061	1.9845	1.9814	1.8165	1.932	2.4169	2.2938	1.9314	2.0924	1.9201

## Sheet: Indirect MTS
BHK-21 DATA
Raw data
0h control	0.966	0.992	0.967	0.966	0.943	0.936	0.66	0.674	0.657	0.656	0.656	0.655	0.994	0.948	0.948	0.935	0.893	0.892
24h control	1.898	1.915	1.907	1.913	1.873	1.878	1.155	1.298	1.268	1.272	1.627	1.618	2.62	2.593	2.598	2.595	2.577	2.603
PCL/PEO	1.79	1.849	2.704	2.71	2.372	2.443	2.016	2.049	1.751	1.742	1.632	1.623	3.177	3.138	2.857	2.87	2.983	2.961
PCL/PEO/CAM	3.292	3.358	3.181	3.151	2.405	2.409	2.346	2.348	2.5	2.44	1.923	1.91	2.611	2.864	2.768	2.589	2.603	2.605
CA	1.654	1.642	2.66	2.665	2.768	2.76	1.523	1.506	1.547	1.554	1.701	1.657	2.669	2.775	2.268	2.257	1.69	1.711
control	3.986	3.877	3.04	3.071	2.946	2.945	1.585	1.589	1.543	1.539	2.275	2.242	2.802	2.764	2.884	2.884	3.074	3.06
background	0.329	0.338	0.328	0.333	0.348	0.352	0.344	0.347	0.343	0.345	0.355	0.359	0.333	0.354	0.312	0.317	0.34	0.349
background average	0.338						0.348833						0.334167
Normalized raw data
0h control	0.628	0.654	0.629	0.628	0.605	0.598	0.311167	0.325167	0.308167	0.307167	0.307167	0.306167	0.659833	0.613833	0.613833	0.600833	0.558833	0.557833
24h control	1.56	1.577	1.569	1.575	1.535	1.54	0.806167	0.949167	0.919167	0.923167	1.27817	1.26917	2.28583	2.25883	2.26383	2.26083	2.24283	2.26883
PCL/PEO	1.452	1.511	2.366	2.372	2.034	2.105	1.66717	1.70017	1.40217	1.39317	1.28317	1.27417	2.84283	2.80383	2.52283	2.53583	2.64883	2.62683
PCL/PEO/CAM	2.954	3.02	2.843	2.813	2.067	2.071	1.99717	1.99917	2.15117	2.09117	1.57417	1.56117	2.27683	2.52983	2.43383	2.25483	2.26883	2.27083
CA	1.316	1.304	2.322	2.327	2.43	2.422	1.17417	1.15717	1.19817	1.20517	1.35217	1.30817	2.33483	2.44083	1.93383	1.92283	1.35583	1.37683
control	3.648	3.539	2.702	2.733	2.608	2.607	1.23617	1.24017	1.19417	1.19017	1.92617	1.89317	2.46783	2.42983	2.54983	2.54983	2.73983	2.72583
Averages from normalized data
0h control	0.641	0.6285	0.6015	0.318167	0.307667	0.306667	0.636833	0.607333	0.558333
24h control	1.5685	1.572	1.5375	0.877667	0.921167	1.27367	2.27233	2.26233	2.25583
PCL/PEO	1.4815	2.369	2.0695	1.68367	1.39767	1.27867	2.82333	2.52933	2.63783
PCL/PEO/CAM	2.987	2.828	2.069	1.99817	2.12117	1.56767	2.40333	2.34433	2.26983
CA	1.31	2.3245	2.426	1.16567	1.20167	1.33017	2.38783	1.92833	1.36633
control	3.5935	2.7175	2.6075	1.23817	1.19217	1.90967	2.44883	2.54983	2.73283
PF DATA
Raw data
0h control	1.423	1.48	1.399	1.382	1.403	1.384	1.383	1.384	1.335	1.347	1.294	1.284	1.27	1.331	1.34	1.329	1.313	1.318
24h control	2.239	2.28	2.297	2.321	2.333	2.362	2.72	2.696	2.575	2.554	2.499	2.452	2.139	2.039	2.048	2.045	2.095	2.059
PCL/PEO	1.114	1.119	1.331	1.314	1.451	1.456	1.566	1.572	1.672	1.686	1.854	1.853	2.341	2.332	2.217	2.238	2.207	2.199
PCL/PEO/CAM	2.241	2.374	2.328	2.297	2.401	2.181	1.871	1.84	2	1.958	2.002	2.003	2.217	2.328	2.119	2.157	2.145	2.106
CA	2.164	2.182	1.907	1.906	1.61	1.606	1.371	1.364	1.616	1.62	1.533	1.531	2.216	2.234	2.097	2.096	2.25	2.254
control	1.467	1.49	1.482	1.552	1.718	1.707	1.499	1.503	1.412	1.395	1.496	1.489	1.905	1.999	1.879	1.848	1.944	1.933
background	0.432	0.397	0.39	0.405	0.413	0.422	0.465	0.424	0.425	0.43	0.425	0.43	0.376	0.395	0.378	0.393	0.387	0.41
Averages from raw data
0h control	1.4515	1.3905	1.3935		1.3835	1.341	1.289		1.3005	1.3345	1.3155
24h control	2.2595	2.309	2.3475		2.708	2.5645	2.4755		2.089	2.0465	2.077
PCL/PEO	1.1165	1.3225	1.4535		1.569	1.679	1.8535		2.3365	2.2275	2.203
PCL/PEO/CAM	2.3075	2.3125	2.291		1.8555	1.979	2.0025		2.2725	2.138	2.1255
CA	2.173	1.9065	1.608		1.3675	1.618	1.532		2.225	2.0965	2.252
control	1.4785	1.517	1.7125		1.501	1.4035	1.4925		1.952	1.8635	1.9385
background	0.4145	0.3975	0.4175	0.409833	0.4445	0.4275	0.4275	0.433167	0.3855	0.3855	0.3985	0.389833
Normalized data
0h control	1.04167	0.980667	0.983667		0.950333	0.907833	0.855833		0.910667	0.944667	0.925667
24h control	1.84967	1.89917	1.93767		2.27483	2.13133	2.04233		1.69917	1.65667	1.68717
PCL/PEO	0.706667	0.912667	1.04367		1.13583	1.24583	1.42033		1.94667	1.83767	1.81317
PCL/PEO/CAM	1.89767	1.90267	1.88117		1.42233	1.54583	1.56933		1.88267	1.74817	1.73567
CA	1.76317	1.49667	1.19817		0.934333	1.18483	1.09883		1.83517	1.70667	1.86217
control	1.06867	1.10717	1.30267		1.06783	0.970333	1.05933		1.56217	1.47367	1.54867

## Sheet: Direct  MTS - with PBS wash
BHK-21 DATA
Raw data																						averages
0h	0.469	0.485	0.501	0.504	0.519	0.527		0.621	0.643	0.639	0.635	0.686	0.689		0.705	0.722	0.761	0.753	0.74	0.742		0.477	0.5025	0.523			0.632	0.637	0.6875			0.7135	0.757	0.741
background phen red+	0.345	0.336	0.342	0.348	0.352	0.359		0.337	0.336	0.258	0.275	0.319	0.321		0.347	0.355	0.349	0.348	0.346	0.346		0.3405	0.345	0.3555	0.347		0.3365	0.2665	0.32	0.307667		0.351	0.3485	0.346	0.3485
background phen red-	0.134	0.141	0.137	0.136	0.139	0.144		0.137	0.139	0.136	0.138	0.129	0.131		0.132	0.135	0.127	0.13	0.122	0.122		0.1375	0.1365	0.1415	0.1385		0.138	0.137	0.13	0.135		0.1335	0.1285	0.122	0.128
24h
PCL/PEO	0.333	0.332	0.396	0.403	0.33	0.329		0.598	0.654	0.649	0.635	0.603	0.6		0.838	0.881	0.926	0.941	0.861	0.86		0.3325	0.3995	0.3295			0.626	0.642	0.6015			0.8595	0.9335	0.8605
PCl/PEO/CAM	0.318	0.341	0.356	0.358	0.353	0.351		0.705	0.752	0.798	0.841	0.705	0.691		0.989	0.966	0.655	0.654	0.875	0.873		0.3295	0.357	0.352			0.7285	0.8195	0.698			0.9775	0.6545	0.874
AC	0.394	0.392	0.421	0.415	0.333	0.326		0.562	0.603	0.519	0.523	0.48	0.483		0.32	0.327	0.575	0.574	0.49	0.499		0.393	0.418	0.3295			0.5825	0.521	0.4815			0.3235	0.5745	0.4945
kontroll	0.636	0.677	0.603	0.581	0.691	0.682		1.593	1.696	1.781	1.751	1.769	1.808		1.388	1.317	1.335	1.347	1.302	1.357		0.6565	0.592	0.6865			1.6445	1.766	1.7885			1.3525	1.341	1.3295
48h
P+P	0.595	0.62	0.674	0.691	0.496	0.5		1.317	1.319	1.264	1.249	1.215	1.202		1.154	1.205	1.525	1.522	1.275	1.291		0.6075	0.6825	0.498			1.318	1.2565	1.2085			1.1795	1.5235	1.283
CAM	0.515	0.518	0.707	0.709	0.591	0.573		1.159	1.2	1.179	1.199	1.503	1.462		1.521	1.534	1.064	1.082	1.449	1.458		0.5165	0.708	0.582			1.1795	1.189	1.4825			1.5275	1.073	1.4535
AC	0.17	0.175	0.36	0.374	0.495	0.508		0.807	0.808	0.856	0.875	0.739	0.751		0.867	0.891	0.953	0.914	1.135	1.122		0.1725	0.367	0.5015			0.8075	0.8655	0.745			0.879	0.9335	1.1285
kontroll	1.724	1.785	1.93	1.951	1.785	1.798		2.462	2.574	2.604	2.609	2.473	2.433		2.162	2.254	2.202	2.219	2.872	2.804		1.7545	1.9405	1.7915			2.518	2.6065	2.453			2.208	2.2105	2.838
normalized data														normalized averages				fold increase48h/24h
0h	0.3385	0.364	0.3845		0.497	0.502	0.5525		0.5855	0.629	0.613		0h	0.362333	0.517167	0.609167
24h													24h
PCL/PEO	0.194	0.261	0.191		0.491	0.507	0.4665		0.7315	0.8055	0.7325		P+P	0.215333	0.488167	0.7565		P+P	2.12461	2.30659	1.58713
PCl/PEO/CAM	0.191	0.2185	0.2135		0.5935	0.6845	0.563		0.8495	0.5265	0.746		CAM	0.207667	0.613667	0.707333		CAM	2.23274	1.87181	1.7295
AC	0.2545	0.2795	0.191		0.4475	0.386	0.3465		0.1955	0.4465	0.3665		AC	0.241667	0.393333	0.336167		AC	0.862759	1.70593	2.53545
kontroll	0.518	0.4535	0.548		1.5095	1.631	1.6535		1.2245	1.213	1.2015		kontroll	0.5065	1.598	1.213		kontroll	3.33728	1.49614	1.97101
48h													48h
PCL/PEO	0.469	0.544	0.3595		1.183	1.1215	1.0735		1.0515	1.3955	1.155		P+P	0.4575	1.126	1.20067
PCl/PEO/CAM	0.378	0.5695	0.4435		1.0445	1.054	1.3475		1.3995	0.945	1.3255		CAM	0.463667	1.14867	1.22333
AC	0.034	0.2285	0.363		0.6725	0.7305	0.61		0.751	0.8055	1.0005		AC	0.2085	0.671	0.852333
kontroll	1.616	1.802	1.653		2.383	2.4715	2.318		2.383	2.4715	2.318		kontroll	1.69033	2.39083	2.39083
PF DATA
Raw data																						averages
0h	0.799	0.783	0.785	0.785	0.815	0.801		0.665	0.662	0.704	0.673	0.679	0.683		0.648	0.627	0.632	0.638	0.664	0.674		0.791	0.785	0.808		0.6635	0.6885	0.681		0.6375	0.635	0.669
background phen red+	0.426	0.409	0.41	0.404	0.418	0.418		0.401	0.394	0.39	0.393	0.428	0.425		0.385	0.344	0.352	0.356	0.368	0.374		0.4175	0.407	0.418	0.414167	0.3975	0.3915	0.4265	0.405167	0.3645	0.354	0.371	0.363167
background phen red-	0.108	0.107	0.108	0.107	0.108	0.109		0.105	0.105	0.105	0.107	0.117	0.122		0.155	0.156	0.137	0.139	0.146	0.148		0.1075	0.1075	0.1085	0.107833	0.105	0.106	0.1195	0.110167	0.1555	0.138	0.147	0.146833
24h
P+P	0.661	0.684	0.457	0.459	0.565	0.554		0.367	0.376	0.38	0.382	0.322	0.327		0.567	0.605	0.595	0.6	0.525	0.533		0.6725	0.458	0.5595		0.3715	0.381	0.3245		0.586	0.5975	0.529
CAM	0.66	0.681	0.465	0.469	0.688	0.712		0.454	0.469	0.432	0.435	0.429	0.432		0.846	0.873	0.711	0.71	0.601	0.596		0.6705	0.467	0.7		0.4615	0.4335	0.4305		0.8595	0.7105	0.5985
AC	0.327	0.332	0.283	0.29	0.396	0.401		0.259	0.267	0.247	0.258	0.319	0.323		0.332	0.336	0.343	0.343	0.373	0.371		0.3295	0.2865	0.3985		0.263	0.2525	0.321		0.334	0.343	0.372
kontroll	1.167	1.185	1.346	1.344	1.401	1.39		0.879	0.919	0.975	0.989	0.975	0.981		0.958	1.002	1.007	1.023	1.032	1.037		1.176	1.345	1.3955		0.899	0.982	0.978		0.98	1.015	1.0345
48h
P+P	0.481	0.486	0.439	0.441	0.472	0.482		0.374	0.376	0.462	0.467	0.4	0.405		0.544	0.556	0.509	0.512	0.486	0.492		0.4835	0.44	0.477		0.375	0.4645	0.4025		0.55	0.5105	0.489
CAM	0.798	0.808	0.687	0.683	0.543	0.532		0.476	0.503	0.531	0.529	0.452	0.451		0.578	0.591	0.511	0.518	0.685	0.693		0.803	0.685	0.5375		0.4895	0.53	0.4515		0.5845	0.5145	0.689
AC	0.258	0.261	0.198	0.198	0.273	0.278		0.266	0.246	0.227	0.229	0.254	0.241		0.254	0.258	0.288	0.292	0.248	0.253		0.2595	0.198	0.2755		0.256	0.228	0.2475		0.256	0.29	0.2505
kontroll	1.264	1.341	1.343	1.333	1.345	1.362		0.859	0.845	0.992	0.989	1.043	1.046		0.971	0.984	1.058	1.056	1.02	1.019		1.3025	1.338	1.3535		0.852	0.9905	1.0445		0.9775	1.057	1.0195
normalized
0h	0.683167	0.677167	0.700167		0.553333	0.578333	0.570833		0.490667	0.488167	0.522167		normalized average
24h																		48h/24h
P+P	0.564667	0.350167	0.451667		0.261333	0.270833	0.214333		0.439167	0.450667	0.382167		0.4555	0.248833	0.424		P+P	0.788145	1.22103	0.871855
CAM	0.562667	0.359167	0.592167		0.351333	0.323333	0.320333		0.712667	0.563667	0.451667		0.504667	0.331667	0.576		CAM	1.12417	1.14623	0.779803
AC	0.221667	0.178667	0.290667		0.152833	0.142333	0.210833		0.187167	0.196167	0.225167		0.230333	0.168667	0.202833		AC	0.592619	0.79249	0.585045
kontroll	1.06817	1.23717	1.28767		0.788833	0.871833	0.867833		0.833167	0.868167	0.887667		1.19767	0.842833	0.863		kontroll	1.02157	1.01107	1.00946
48h
P+P	0.375667	0.332167	0.369167		0.264833	0.354333	0.292333		0.403167	0.363667	0.342167		0.359	0.303833	0.369667
CAM	0.695167	0.577167	0.429667		0.379333	0.419833	0.341333		0.437667	0.367667	0.542167		0.567333	0.380167	0.449167
AC	0.151667	0.0901667	0.167667		0.145833	0.117833	0.137333		0.109167	0.143167	0.103667		0.1365	0.133667	0.118667
kontroll	1.19467	1.23017	1.24567		0.741833	0.880333	0.934333		0.830667	0.910167	0.872667		1.2235	0.852167	0.871167

## Sheet: Direct MTS - without PBS wash
BHK-21 DATA																				Averages
Raw data
0h	0.742	0.729	0.781	0.762	0.787	0.806	0.639	0.634	0.592	0.559	0.599	0.588	0.871	0.824	0.829	0.82	0.883	0.862		0.7355	0.7715	0.7965		0.6365	0.5755	0.5935		0.8475	0.8245	0.8725
background	0.308	0.28	0.278	0.281	0.283	0.289	0.277	0.285	0.283	0.289	0.278	0.27	0.275	0.287	0.293	0.285	0.305	0.311		0.294	0.2795	0.286	0.2865	0.281	0.286	0.274	0.280333	0.281	0.289	0.308
24h
PCL/PEO	1.088	0.995	0.793	0.781	1.197	1.136	1.217	1.322	1.331	1.285	1.492	1.411	1.391	1.336	1.435	1.375	1.419	1.272		1.0415	0.787	1.1665		1.2695	1.308	1.4515		1.3635	1.405	1.3455
PCL/PEO/CAM	1.308	1.306	1.092	1.099	1.429	1.34	1.294	1.201	1.442	1.37	1.454	1.353	0.874	0.84	1.271	1.271	1.088	1.041		1.307	1.0955	1.3845		1.2475	1.406	1.4035		0.857	1.271	1.0645
CA	0.669	0.659	0.69	0.671	0.957	0.943	0.901	0.879	0.896	0.845	1.03	0.99	1.186	1.13	0.93	0.874	1.04	0.99		0.664	0.6805	0.95		0.89	0.8705	1.01		1.158	0.902	1.015
control	1.22	1.244	0.97	0.971	1.329	1.331	1.071	1.086	1.162	1.128	1.078	1.013	0.968	0.984	1.279	1.302	1.606	1.6		1.232	0.9705	1.33		1.0785	1.145	1.0455		0.976	1.2905	1.603
48h
PP	1.182	1.146	1.341	1.223	1.69	1.497	1.267	1.246	1.171	1.105	1.27	1.23	2.326	2.216	2.066	1.958	2.011	1.798		1.164	1.282	1.5935		1.2565	1.138	1.25		2.271	2.012	1.9045
CAM	1.154	1.132	1.196	1.138	1.021	0.963	1.089	1.039	1.119	1.083	0.954	0.904	1.766	1.669	1.684	1.637	1.682	1.489		1.143	1.167	0.992		1.064	1.101	0.929		1.7175	1.6605	1.5855
AC	1.124	1.056	1.191	1.101	1.001	0.95	1.182	1.162	1.24	1.161	1.015	0.992	1.453	1.478	1.602	1.438	1.298	1.255		1.09	1.146	0.9755		1.172	1.2005	1.0035		1.4655	1.52	1.2765
ktrl	0.847	0.861	0.857	0.86	1.041	1.042	0.966	1.059	0.846	0.853	0.862	0.861	1.649	1.657	1.975	1.971	1.581	1.564		0.854	0.8585	1.0415		1.0125	0.8495	0.8615		1.653	1.973	1.5725
											Fold increase
normalized average											48/24h
0h	0.449	0.485	0.51	0.356167	0.295167	0.313167	0.8475	0.8245	0.8725		PCL/PEO	1.16225	1.98901	1.48523	0.986858	0.834577	0.827949	1.66557	1.43203	1.41546
24h											PCL/PEO/CAM	0.839294	1.08838	0.642532	0.810271	0.729049	0.577534	2.00408	1.30645	1.48943
PCL/PEO	0.755	0.5005	0.88	0.989167	1.02767	1.17117	1.3635	1.405	1.3455		CA	2.12848	2.18147	1.03843	1.46255	1.55916	0.991092	1.26554	1.68514	1.25764
PCL/PEO/CAM	1.0205	0.809	1.098	0.967167	1.12567	1.12317	0.857	1.271	1.0645		control	0.600212	0.836257	0.723527	0.917311	0.65825	0.75953	1.69365	1.52886	0.980973
CA	0.3775	0.394	0.6635	0.609667	0.590167	0.729667	1.158	0.902	1.015
control	0.9455	0.684	1.0435	0.798167	0.864667	0.765167	0.976	1.2905	1.603
48h
PCL/PEO	0.8775	0.9955	1.307	0.976167	0.857667	0.969667	2.271	2.012	1.9045
PCL/PEO/CAM	0.8565	0.8805	0.7055	0.783667	0.820667	0.648667	1.7175	1.6605	1.5855
CA	0.8035	0.8595	0.689	0.891667	0.920167	0.723167	1.4655	1.52	1.2765
control	0.5675	0.572	0.755	0.732167	0.569167	0.581167	1.653	1.973	1.5725
PF DATA
raw data																				averages
0h	0.652	0.655	0.669	0.667	0.69	0.677	0.74	0.739	0.735	0.732	0.777	0.782	0.642	0.638	0.671	0.666	0.692	0.696		0.6535	0.668	0.6835		0.7395	0.7335	0.7795		0.64	0.6685	0.694
background	0.345	0.365	0.355	0.364	0.375	0.353	0.368	0.363	0.373	0.375	0.387	0.389	0.497	0.425	0.409	0.397	0.439	0.449		0.355	0.3595	0.364	0.3595	0.3655	0.374	0.388	0.375833	0.461	0.403	0.444	0.436
24h
PCL/PEO	1.019	0.958	1.065	0.989	1.157	1.092	1.115	1.05	0.881	0.831	1.019	0.964	0.668	0.669	0.76	0.728	0.776	0.753		0.9885	1.027	1.1245		1.0825	0.856	0.9915		0.6685	0.744	0.7645
PCL/PEO/CAM	1.38	1.363	1.079	1.023	0.945	0.897	1.044	0.945	1.044	0.991	1.073	1.035	0.631	0.626	0.797	0.77	0.665	0.653		1.3715	1.051	0.921		0.9945	1.0175	1.054		0.6285	0.7835	0.659
CA	0.582	0.592	0.617	0.579	0.705	0.666	0.604	0.603	0.837	0.798	0.593	0.571	0.494	0.503	0.585	0.572	0.621	0.597		0.587	0.598	0.6855		0.6035	0.8175	0.582		0.4985	0.5785	0.609
control	0.873	0.871	0.828	0.81	0.826	0.801	0.78	0.795	0.866	0.802	0.783	0.785	0.725	0.737	0.716	0.719	0.759	0.758		0.872	0.819	0.8135		0.7875	0.834	0.784		0.731	0.7175	0.7585
48h
PCL/PEO	1.127	1	1.135	1.141	0.891	0.88	1.271	1.175	1.409	1.28	1.48	1.374	0.991	0.964	1.198	1.136	1.096	1.034		1.0635	1.138	0.8855		1.223	1.3445	1.427		0.9775	1.167	1.065
PCL/PEO/CAM	1.248	1.217	0.946	0.876	1.139	1.051	1.046	1.014	1.321	1.202	1.213	1.161	1.04	1.058	0.873	0.785	0.796	0.767		1.2325	0.911	1.095		1.03	1.2615	1.187		1.049	0.829	0.7815
CA	0.539	0.538	0.679	0.661	0.77	0.702	0.833	0.775	1.26	1.225	0.837	0.762	0.818	0.811	0.692	0.66	0.717	0.707		0.5385	0.67	0.736		0.804	1.2425	0.7995		0.8145	0.676	0.712
control	0.935	0.949	1.056	1.048	0.964	0.968	1.069	1.112	1.149	1.175	1.071	1.063	1.043	1.053	0.992	0.986	0.926	0.931		0.942	1.052	0.966		1.0905	1.162	1.067		1.048	0.989	0.9285
Normalized
0h	0.294	0.3085	0.324	0.363667	0.357667	0.403667	0.204	0.2325	0.258
24h
PCL/PEO	0.629	0.6675	0.765	0.706667	0.480167	0.615667	0.2325	0.308	0.3285
PCL/PEO/CAM	1.085	0.7645	0.6345	0.618667	0.641667	0.678167	0.1925	0.3475	0.223
CA	0.3005	0.3115	0.399	0.227667	0.441667	0.206167	0.0625	0.1425	0.173
control	0.5855	0.5325	0.527	0.411667	0.458167	0.408167	0.295	0.2815	0.3225
48h
PCL/PEO	0.777	0.8515	0.599	0.942667	1.06417	1.14667	0.9775	1.167	1.065
PCL/PEO/CAM	0.946	0.6245	0.8085	0.749667	0.981167	0.906667	1.049	0.829	0.7815
CA	0.252	0.3835	0.4495	0.523667	0.962167	0.519167	0.8145	0.676	0.712
control	0.6555	0.7655	0.6795	0.810167	0.881667	0.786667	1.048	0.989	0.9285
48h/24h
PCL/PEO	1.23529	1.27566	0.783007	1.33396	2.21624	1.86248	4.2043	3.78896	3.24201
PCL/PEO/CAM	0.871889	0.816874	1.27423	1.21175	1.52909	1.33694	5.44935	2.38561	3.50448
CA	0.838602	1.23114	1.12657	2.30015	2.17849	2.51819	13.032	4.74386	4.11561
control	1.11956	1.43756	1.28937	1.96802	1.92434	1.92732	3.55254	3.51332	2.87907

## Sheet: Fig S4 data
24h	fibers								wells							Fibers averages					wells averages				Normalized fibers					normalized wells
PCL/PEO	0.994	1.018	0.997	0.987	1.019	0.977		PCL/PEO	0.626	0.631	0.561	0.558	0.542	0.544		1.006	0.992	0.998			0.6285	0.5595	0.543		0.637667	0.623667	0.629667			0.260167	0.191167	0.174667
PCL/PEO/CAM	1.046	1.101	0.989	0.92	0.921	0.923		PCL/PEO/CAM	0.513	0.644	0.446	0.446	0.467	0.464		1.0735	0.9545	0.922			0.5785	0.446	0.4655		0.705167	0.586167	0.553667			0.210167	0.0776667	0.0971667
CA	0.852	0.85	0.838	0.837	0.872	0.865		CA	0.745	0.763	0.768	0.757	0.772	0.766		0.851	0.8375	0.8685			0.754	0.7625	0.769		0.482667	0.469167	0.500167			0.385667	0.394167	0.400667
Background	0.357	0.367	0.363	0.366	0.375	0.382		Background	1.518	1.594	1.553	1.574	1.548	1.538		0.362	0.3645	0.3785	0.368333		1.556	1.5635	1.543							1.18767	1.19517	1.17467
48h	Fibers								wells
PCL/PEO	1.523	1.575	1.537	1.55	1.602	1.6		PCL/PEO	1.274	1.261	0.682	0.675	0.492	0.493		1.549	1.5435	1.601			1.2675	0.6785	0.4925		1.17283	1.16733	1.22483			0.891333	0.302333	0.116333
PCL/PEO/CAM	1.287	1.293	1.258	1.26	1.196	1.203		PCL/PEO/CAM	0.84	0.83	0.544	0.542	0.558	0.568		1.29	1.259	1.1995			0.835	0.543	0.563		0.913833	0.882833	0.823333			0.458833	0.166833	0.186833
CA	1.222	1.239	0.756	0.766	1.156	1.154		CA	0.933	0.931	2.361	2.363	1.087	1.081		1.2305	0.761	1.155			0.932	2.362	1.084		0.854333	0.384833	0.778833			0.555833	1.98583	0.707833
Background	0.423	0.365	0.366	0.365	0.366	0.372		Background	2.668	2.668	2.767	2.785	2.8	2.766		0.394	0.3655	0.369	0.376167		2.668	2.776	2.783							2.29183	2.39983	2.40683

## Sheet: Fig S2 data
Raw data									Averages
PCL/PEO	0.771	0.793	0.838	0.918	0.855	0.853			PCL/PEO	0.782	0.878	0.854
PCL/PEO/CAM	0.786	0.702	0.806	0.802	0.682	0.696			PCL/PEO/CAM	0.744	0.804	0.689
CA	0.751	0.756	0.781	0.773	0.627	0.591			CA	0.7535	0.777	0.609
control	0.751	0.748	0.816	0.821	0.847	0.84			control	0.7495	0.8185	0.8435
