# Supplementary material for: In vitro experimental conditions and tools can influence the safety and biocompatibility results of antimicrobial electrospun biomaterials for wound healing
Source: PLoS One. 2024 Jul 1;19(7):e0305137. doi: 10.1371/journal.pone.0305137 (PMC11216574; doi:10.1371/journal.pone.0305137)
Supplement: S7 File — Raw confocal microscopy images. (ZIP) [file pone.0305137.s007.zip]

Archive with 6 entries (6 files):
- Confocal microscopy images/CAM_BHK.czi
- Confocal microscopy images/CAM_PF.czi
- Confocal microscopy images/Control_BHK.czi
- Confocal microscopy images/Control_PF.czi
- Confocal microscopy images/PCLPEO_BHK.czi
- Confocal microscopy images/PCLPEO_PF .czi
